# Supplementary material for: Chromosome assembly of Collichthys lucidus, a fish of Sciaenidae with a multiple sex chromosome system
Source: Sci Data. 2019 Jul 24;6:132. doi: 10.1038/s41597-019-0139-x (PMC6656731; doi:10.1038/s41597-019-0139-x)
Supplement: Supplementary file 1 — Download metadata file [file 41597_2019_139_MOESM1_ESM.zip]

Archive with 4 entries (4 files):
- s_Cai706A_study.txt
- a_Cai706A_rna.txt
- a_Cai706A_dna.txt
- i_Investigation.txt
