# Supplementary material for: Chromosome assembly of Collichthys lucidus, a fish of Sciaenidae with a multiple sex chromosome system
Source: Sci Data. 2019 Jul 24;6:132. doi: 10.1038/s41597-019-0139-x (PMC6656731; doi:10.1038/s41597-019-0139-x)
Supplement: Supplementary file 1 — Download metadata file [file 41597_2019_139_MOESM1_ESM.zip › s_Cai706A_study.txt]

Source Name	Characteristics[organism]	Term Source REF	Term Accession Number	Characteristics[development stage]	Term Source REF	Term Accession Number	Characteristics[sex]	Term Source REF	Term Accession Number	Protocol REF	Sample Name	Factor Value[tissue]
A female wild-caught adult C. lucidus in Baima Harbor Ningde Fujian China	Collichthys lucidus	NCBITaxon	NCBITaxon:240159	adult organism	UBERON	UBERON:0007023	female	PATO	PATO:0000383	Sample collection	muscle for DNA sequencing	muscle
A female wild-caught adult C. lucidus in Baima Harbor Ningde Fujian China	Collichthys lucidus	NCBITaxon	NCBITaxon:240159	adult organism	UBERON	UBERON:0007023	female	PATO	PATO:0000383	Sample collection	mixed tissues for RNA sequencing	muscle;eye;brain;heart;liver;spleen;kidney;head kidney;gonad;stomach;intestines
