# Supplementary material for: Chromosome assembly of Collichthys lucidus, a fish of Sciaenidae with a multiple sex chromosome system
Source: Sci Data. 2019 Jul 24;6:132. doi: 10.1038/s41597-019-0139-x (PMC6656731; doi:10.1038/s41597-019-0139-x)
Supplement: Supplementary file 1 — Download metadata file [file 41597_2019_139_MOESM1_ESM.zip › a_Cai706A_rna.txt]

Sample Name	Protocol REF	Parameter Value[instrument]	Parameter Value[manufacturer]	Assay Name	Raw Data File	Comment[Data Repository]	Comment[Data Record Accession]	Comment[Data Record URI]
mixed tissues for RNA sequencing	RNA extraction and sequencing	HiSeq X Ten	Illumina	SRR8208331	SRX5027527	NCBI Sequence Read Archive	SRP169629	https://identifiers.org/ncbi/insdc.sra:SRP169629
