# Supplementary material for: Chromosome assembly of Collichthys lucidus, a fish of Sciaenidae with a multiple sex chromosome system
Source: Sci Data. 2019 Jul 24;6:132. doi: 10.1038/s41597-019-0139-x (PMC6656731; doi:10.1038/s41597-019-0139-x)
Supplement: Supplementary file 1 — Download metadata file [file 41597_2019_139_MOESM1_ESM.zip › a_Cai706A_dna.txt]

Sample Name	Protocol REF	Parameter Value[instrument]	Parameter Value[manufacturer]	Assay Name	Raw Data File	Comment[Data Repository]	Comment[Data Record Accession]	Comment[Data Record URI]	Protocol REF	Derived Data File	Comment[Data Repository]	Comment[Data Record Accession]	Comment[Data Record URI]	Protocol REF	Derived Data File	Comment[Data Repository]	Comment[Data Record Accession]	Comment[Data Record URI]	Protocol REF	Derived Data File	Comment[Data Repository]	Comment[Data Record Accession]	Comment[Data Record URI]
muscle for DNA sequencing	DNA extraction and sequencing	HiSeq X Ten	Illumina	SRR8208332	SRX5027528	NCBI Sequence Read Archive	SRP169630	https://identifiers.org/ncbi/insdc.sra:SRP169630
muscle for DNA sequencing	DNA extraction and sequencing	Sequel	PacBio	SRR8142901	SRX4963561	NCBI Sequence Read Archive	SRP167395	https://identifiers.org/ncbi/insdc.sra:SRP167395	assembly	rever_fa_contig.fsa	GenBank	SCMI00000000	https://identifiers.org/ncbi/insdc:SCMI00000000	annotation	cl.gff	figshare	doi:10.6084/m9.figshare.7613843.v2	https://doi.org/10.6084/m9.figshare.7613843.v2	Repeat distribution and potential sex-determination gene identification	potential_sex-determination_genes.fa	figshare	doi:10.6084/m9.figshare.7356938.v2	https://doi.org/10.6084/m9.figshare.7356938.v2
muscle for DNA sequencing	DNA extraction and sequencing	HiSeq X Ten	Illumina	SRR8208301	SRX5027498	NCBI Sequence Read Archive	SRP169627	https://identifiers.org/ncbi/insdc.sra:SRP169627
