# Supplementary material for: Chromosome assembly of Collichthys lucidus, a fish of Sciaenidae with a multiple sex chromosome system
Source: Sci Data. 2019 Jul 24;6:132. doi: 10.1038/s41597-019-0139-x (PMC6656731; doi:10.1038/s41597-019-0139-x)
Supplement: Supplementary file 1 — Download metadata file [file 41597_2019_139_MOESM1_ESM.zip › i_Investigation.txt]

# Investigation File generated for Scientific Data with Investigation File Authoring Tool version 0.1.0 on 03/07/2019 - This metadata file is CC0
ONTOLOGY SOURCE REFERENCE
Term Source Name	NCBITaxon	UBERON	PATO	ERO	OBI	CLO	MMO	EFO
Term Source File	http://data.bioontology.org/ontologies/NCBITAXON	http://data.bioontology.org/ontologies/UBERON	http://data.bioontology.org/ontologies/PATO	http://data.bioontology.org/ontologies/ERO	http://data.bioontology.org/ontologies/OBI	http://data.bioontology.org/ontologies/CLO	http://data.bioontology.org/ontologies/MMO	http://data.bioontology.org/ontologies/EFO
Term Source Version	2016AB	releases/2014-06-15	unknown	2013-08-02	2014-08-18	2.1.106	2.27	3.7.0
Term Source Description	National Center for Biotechnology Information (NCBI) Organismal Classification	Uber Anatomy Ontology	Phenotypic Quality Ontology	Eagle-I Research Resource Ontology	Ontology for Biomedical Investigations	Cell Line Ontology	Measurement Method Ontology	Experimental Factor Ontology
INVESTIGATION
Investigation Identifier
Investigation Title
Investigation Description
Investigation Submission Date
Investigation Public Release Date
INVESTIGATION PUBLICATIONS
Investigation PubMed ID
Investigation Publication DOI
Investigation Publication Author List
Investigation Publication Title
Investigation Publication Status
Investigation Publication Status Term Accession Number
Investigation Publication Status Term Source REF
INVESTIGATION CONTACTS
Investigation Person Last Name
Investigation Person Mid Initials
Investigation Person First Name
Investigation Person Address
Investigation Person Phone
Investigation Person Fax
Investigation Person Email
Investigation Person Affiliation
Investigation Person Roles
Investigation Person Roles Term Accession Number
Investigation Person Roles Term Source REF
STUDY
Study Identifier	10.1038/s41597-019-0139-x
Study Title	Chromosome assembly of Collichthys lucidus , a fish of Sciaenidae with a multiple sex chromosome system
Study Submission Date	23/11/2018
Study Public Release Date	24/07/2019
Study Description	https://www.nature.com/articles/s41597-019-0139-x
Study File Name	s_Cai706A_study.txt
Comment[Subject Keywords]	""
Comment[Manuscript Licence]	CC BY-4.0
Comment[Experimental Metadata Licence]	CC0
Comment[Supplementary Information File Name]
Comment[Supplementary Information File Type]
Comment[Supplementary Information File URL]
Comment[Data Repository]	NCBI Sequence Read Archive;NCBI Sequence Read Archive;NCBI Sequence Read Archive;NCBI Sequence Read Archive;GenBank;figshare;figshare
Comment[Data Record Accession]	SRP169630;SRP167395;SRP169627;SRP169629;SCMI00000000;doi:10.6084/m9.figshare.7613843.v2;doi:10.6084/m9.figshare.7356938.v2
Comment[Data Record URI]	https://identifiers.org/ncbi/insdc.sra:SRP169630;https://identifiers.org/ncbi/insdc.sra:SRP167395;https://identifiers.org/ncbi/insdc.sra:SRP169627;https://identifiers.org/ncbi/insdc.sra:SRP169629;https://identifiers.org/ncbi/insdc:SCMI00000000;https://doi.org/10.6084/m9.figshare.7613843.v2;https://doi.org/10.6084/m9.figshare.7356938.v2
STUDY DESIGN DESCRIPTORS
Study Design Type	sequence assembly objective	sequence annotation objective	transcription profiling design
Study Design Type Term Accession Number	ERO:0100054	ERO:0100065	OBI:0001430
Study Design Type Term Source REF	ERO	ERO	OBI
STUDY PUBLICATIONS
Study PubMed ID
Study Publication DOI
Study Publication Author List
Study Publication Title
Study Publication Status
Study Publication Status Term Accession Number
Study Publication Status Term Source REF
STUDY FACTORS
Study Factor Name	tissue
Study Factor Type	organism part
Study Factor Type Term Accession Number	http://www.ebi.ac.uk/efo/EFO_0000635
Study Factor Type Term Source REF	CLO
STUDY ASSAYS
Study Assay Measurement Type	whole genome sequencing assay	transcript expression assay
Study Assay Measurement Type Term Accession Number	OBI:0002117	MMO:0000641
Study Assay Measurement Type Term Source REF	OBI	MMO
Study Assay Technology Type	DNA sequencing	RNA sequencing
Study Assay Technology Type Term Accession Number	OBI:0000626	ERO:0001658
Study Assay Technology Type Term Source REF	ERO	ERO
Study Assay Technology Platform	instrument;manufacturer	instrument;manufacturer
Study Assay File Name	a_Cai706A_dna.txt	a_Cai706A_rna.txt
STUDY PROTOCOLS
Study Protocol Name	Sample collection	DNA extraction and sequencing	RNA extraction and sequencing	assembly	annotation	Repeat distribution and potential sex-determination gene identification
Study Protocol Type	sample collection protocol	DNA sequencing	RNA sequencing	sequence_assembly	sequence annotation	data transformation
Study Protocol Type Term Accession Number	http://www.ebi.ac.uk/efo/EFO_0005518	OBI:0000626	ERO:0001658	SO:0000353	OBI:0001944	OBI:0200000
Study Protocol Type Term Source REF	EFO	ERO	ERO	OBI	OBI	ERO
Study Protocol Description						
Study Protocol URI	""	""	""	""	""	""
Study Protocol Version						
Study Protocol Parameters Name	""	instrument;manufacturer	instrument;manufacturer	""	""	""
Study Protocol Parameters Name Term Accession Number	""	""	""	""	""	""
Study Protocol Parameters Name Term Source REF	""	""	""	""	""	""
Study Protocol Components Name	""	""	""	""	""	""
Study Protocol Components Type	""	""	""	""	""	""
Study Protocol Components Type Term Accession Number	""	""	""	""	""	""
Study Protocol Components Type Term Source REF	""	""	""	""	""	""
STUDY CONTACTS
Study Person Last Name	Cai	Zou	Xiao	Li	Han	Han	Xiao	Liu	Wang
Study Person First Name	Mingyi	Yu	Shijun	Wanbo	Zhaofang	Fang	Junzhu	Fujiang	Zhiyong
Study Person Mid Initials
Study Person Email	mycai@jmu.edu.cn	""	""	""	""	""	""	""	zywang@jmu.edu.cn
Study Person Phone
Study Person Fax
Study Person Address
Study Person Affiliation	Key Laboratory of Healthy Mariculture for the East China Sea, Ministry of Agriculture; Fisheries College Jimei University, Xiamen, Fujian, China	Key Laboratory of Healthy Mariculture for the East China Sea, Ministry of Agriculture; Fisheries College Jimei University, Xiamen, Fujian, China	School of Computer Science and Technology, Wuhan University of Technology, Wuhan, Hubei, China	Key Laboratory of Healthy Mariculture for the East China Sea, Ministry of Agriculture; Fisheries College Jimei University, Xiamen, Fujian, China	Key Laboratory of Healthy Mariculture for the East China Sea, Ministry of Agriculture; Fisheries College Jimei University, Xiamen, Fujian, China	Key Laboratory of Healthy Mariculture for the East China Sea, Ministry of Agriculture; Fisheries College Jimei University, Xiamen, Fujian, China	Key Laboratory of Healthy Mariculture for the East China Sea, Ministry of Agriculture; Fisheries College Jimei University, Xiamen, Fujian, China	Key Laboratory of Healthy Mariculture for the East China Sea, Ministry of Agriculture; Fisheries College Jimei University, Xiamen, Fujian, China	Key Laboratory of Healthy Mariculture for the East China Sea, Ministry of Agriculture; Fisheries College Jimei University, Xiamen, Fujian, China
Study Person Roles
Study Person Roles Term Accession Number
Study Person Roles Term Source REF
Comment[Study Person ORCID]	""	""	""	""	""	""	""	""	""
Comment[Funder]
Comment[FundRef ID]
Comment[Funder Term Source REF]
Comment[Grant Identifier]
